# Supplementary material for: Static Magnetic Fields Protect against Cisplatin-Induced Kidney Toxicity
Source: Antioxidants (Basel). 2022 Dec 29;12(1):73. doi: 10.3390/antiox12010073 (PMC9854588; doi:10.3390/antiox12010073)
Supplement: Supplementary file 1 [file antioxidants-12-00073-s001.zip]

Archive with 1 entries (1 files):
- antioxidants-2084499-supplementary.pdf
